# Supplementary material for: Exploring Definitions of “Addiction” in Adolescents and Young Adults and Correlation with Substance Use Behaviors
Source: Int J Environ Res Public Health. 2022 Jun 30;19(13):8075. doi: 10.3390/ijerph19138075 (PMC9266281; doi:10.3390/ijerph19138075)
Supplement: Supplementary file 1 [file ijerph-19-08075-s001.zip]

Archive with 1 entries (1 files):
- ijerph-1753119-supplementary.pdf
